# Supplementary material for: Mental Health Consequences of COVID-19 Pandemic Period in the European Population: An Institutional Challenge
Source: Int J Environ Res Public Health. 2022 Jul 30;19(15):9347. doi: 10.3390/ijerph19159347 (PMC9367746; doi:10.3390/ijerph19159347)
Supplement: Supplementary file 1 [file ijerph-19-09347-s001.zip]

Archive with 1 entries (1 files):
- ijerph-1815291-supplementary.pdf
